# Supplementary material for: Integrated Venom Gland Transcriptomic and Venom Proteomic Analyses of the Digger Wasp Cerceris japonica
Source: Toxins (Basel). 2026 Jul 15;18(7):307. doi: 10.3390/toxins18070307 (PMC13418622; doi:10.3390/toxins18070307)
Supplement: Supplementary file 1 [file toxins-18-00307-s001.zip]

Archive with 1 entries (1 files):
- toxins-4358345-supplementary.pdf
